# Supplementary material for: Divergent selection-induced obesity alters the composition and functional pathways of chicken gut microbiota
Source: Genet Sel Evol. 2016 Nov 28;48:93. doi: 10.1186/s12711-016-0270-5 (PMC5127100; doi:10.1186/s12711-016-0270-5)
Supplement: Supplementary file 1 — Additional file 1: Table S1. Summary of sequencing data for all samples. [file 12711_2016_270_MOESM1_ESM.xlsx]

## Sheet: Additional file 1
Table S1 Sequencing data summary for all samples.
Samples	lines	High-quality reads count	Samples	lines	High-quality reads count
B026	Fat	25482	A001	Lean	27001
B027	Fat	20158	A002	Lean	28595
B028	Fat	21362	A003	Lean	22689
B029	Fat	17034	A004	Lean	26202
B030	Fat	24475	A005	Lean	25374
B031	Fat	20974	A006	Lean	25937
B032	Fat	18621	A007	Lean	20481
B033	Fat	19252	A008	Lean	16251
B034	Fat	23594	A009	Lean	25952
B035	Fat	20379	A010	Lean	25854
B036	Fat	20454	A011	Lean	19809
B037	Fat	14940	A012	Lean	24052
B038	Fat	12385	A013	Lean	19544
B039	Fat	19479	A014	Lean	21000
B040	Fat	18477	A015	Lean	22933
B041	Fat	14830	A016	Lean	19447
B042	Fat	17848	A017	Lean	25712
B043	Fat	14023	A018	Lean	17310
B044	Fat	16058	A019	Lean	28715
B045	Fat	12137	A020	Lean	20491
B046	Fat	16838	A021	Lean	15138
B047	Fat	30067	A022	Lean	15745
B048	Fat	28980	A023	Lean	19585
B049	Fat	29267	A024	Lean	16730
B050	Fat	24142	A025	Lean	23247
B063	Fat	29718	A107	Lean	21777
B064	Fat	28180	A108	Lean	28394
B065	Fat	22722	D076	Lean	16183
B066	Fat	23400	D077	Lean	16869
C051	Fat	20311	D078	Lean	19976
C052	Fat	22430	D079	Lean	22623
C053	Fat	17795	D080	Lean	19107
C054	Fat	21872	D081	Lean	29945
C055	Fat	20775	D082	Lean	23902
C056	Fat	27694	D083	Lean	29375
C057	Fat	22236	D084	Lean	26439
C058	Fat	19109	D085	Lean	25904
C059	Fat	23282	D086	Lean	25153
C060	Fat	24491	D087	Lean	26190
C061	Fat	17557	D088	Lean	17840
C062	Fat	20042	D089	Lean	22310
C067	Fat	18327	D090	Lean	15633
C068	Fat	20938	D091	Lean	16232
C069	Fat	20218	D092	Lean	18138
C070	Fat	20059	D093	Lean	15979
C071	Fat	23727	D094	Lean	17093
C072	Fat	21051	D095	Lean	15367
C073	Fat	20296	D096	Lean	16959
C074	Fat	19629	D097	Lean	25974
C075	Fat	19341	D098	Lean	19431
C101	Fat	18939	D099	Lean	19483
C102	Fat	16124	D100	Lean	19511
C103	Fat	16647	D104	Lean	22717
C105	Fat	18119	D110	Lean	20195
C106	Fat	16754
