# Supplementary material for: Divergent selection-induced obesity alters the composition and functional pathways of chicken gut microbiota
Source: Genet Sel Evol. 2016 Nov 28;48:93. doi: 10.1186/s12711-016-0270-5 (PMC5127100; doi:10.1186/s12711-016-0270-5)
Supplement: Supplementary file 2 — Additional file 2: Table S2. Numbers of taxa at each level. [file 12711_2016_270_MOESM2_ESM.xlsx]

## Sheet: Additional file 2
Table S2 Numbers of taxa in different levels.
Levels	Numbers	Percentage
Taxa	37590	1
Phylum	26854	0.71
Class	22039	0.59
Order	20167	0.54
Family	8517	0.23
Genus	3992	0.11
Species	2098	0.06
