# Supplementary material for: Divergent selection-induced obesity alters the composition and functional pathways of chicken gut microbiota
Source: Genet Sel Evol. 2016 Nov 28;48:93. doi: 10.1186/s12711-016-0270-5 (PMC5127100; doi:10.1186/s12711-016-0270-5)
Supplement: Supplementary file 4 — Additional file 4: Table S3. Comparison of microorganisms in the gut microbiota at the phylum level between the fat and lean lines. This table lists the relative fold change and p value of the differences in microorganisms at the phylum level between the fat and lean lines. [file 12711_2016_270_MOESM4_ESM.xlsx]

## Sheet: Additional file 4
Table S3 Comparison of gut microbiota for phylum between fat line and lean line.
Phylum	Relative fold change#	P value
	Fat vs lean	(* p<0.05, ** p<0.01)
Bacteroidetes	-1.03	0.132
Euryarchaeota	1.03	0.526
Firmicutes	1.01	0.67
Deinococcus-Thermus	1.04	0.147
Proteobacteria	1.11	0.015*
Tenericutes	-1.09	0.072
Actinobacteria	1.01	0.732
Fusobacteria	-1.08	0.269
#：+Fat/Lean, -Lean/Fat
