# Supplementary material for: Divergent selection-induced obesity alters the composition and functional pathways of chicken gut microbiota
Source: Genet Sel Evol. 2016 Nov 28;48:93. doi: 10.1186/s12711-016-0270-5 (PMC5127100; doi:10.1186/s12711-016-0270-5)
Supplement: Supplementary file 5 — Additional file 5: Table S4. Comparison of microorganisms in the gut microbiota at the species level between the fat and lean lines. This table lists the relative fold change and p value of the differences in microorganisms in the gut microbiota at the species level between the fat and lean lines. [file 12711_2016_270_MOESM5_ESM.xlsx]

## Sheet: Additional file 5
Table S4 Comparison of species abundance between fat line and lean line.
Phylum	Genus	Species	Relative fold change#	P value
			Fat vs lean	(*p<0.05,** p<0.01)
Firmicutes	Acholeplasma	morum	-1.23	0.026*
Actinobacteria	Rothia	mucilaginosa	1.44	0.002**
Bacteroidetes	Bacteroides	barnesiae	-1.1	0.010*
Firmicutes	Clostridium	clostridioforme	-1.15	0.038*
Proteobacteria	Gallibacterium	anatis	1.26	0.039*
Firmicutes	Lachnospira	multipara	-1.27	0.047*
Firmicutes	Lactobacillus	salivarius	1.24	0.015*
Firmicutes	Lactobacillus	agilis	1.25	0.048*
Firmicutes	Lactobacillus	kefiri	1.09	0.048*
Actinobacteria	Micrococcus	sp. SMCC ZAT352	1.2	0.014*
Firmicutes	Pectinatus	frisingensis	-1.26	0.009**
#: +Fat/Lean, -Lean/Fat
