# Supplementary material for: Divergent selection-induced obesity alters the composition and functional pathways of chicken gut microbiota
Source: Genet Sel Evol. 2016 Nov 28;48:93. doi: 10.1186/s12711-016-0270-5 (PMC5127100; doi:10.1186/s12711-016-0270-5)
Supplement: Supplementary file 6 — Additional file 6: Table S5. Corresponding metabolic pathways of the significant functions in the heatmap (related to Fig. 4). This table lists the corresponding metabolic pathways that are in Fig. 4. [file 12711_2016_270_MOESM6_ESM.xlsx]

## Sheet: Additional file 6
Table S5 Corresponding metabolic pathways of significant functions in heatmap (Related to Figure 4)
Level2	Level3	Function
Amino acid metabolism	Arginine and proline metabolism	N-acetylornithine carbamoyltransferase
Amino acid metabolism	Lysine biosynthesis	Aminotransferase
Cancers	Pathways in cancer	Transcription factor PU.1
Amino acid metabolism	Arginine and proline metabolism	Arginine decarboxylase
Energy metabolism	Oxidative phosphorylation	Cytochrome o ubiquinol oxidase subunit III
Amino acid metabolism	Tyrosine metabolism	4-Hydroxyphenylacetate-3-hydroxylase large chain
Signal transduction	Two-component system	Nitrate reductase 1, gamma subunit
Xenobiotics biodegradation and metabolism	Aminobenzoate degradation	2-Aminobenzoate-CoA ligase
Transcription	RNA polymerase	DNA-directed RNA polymerase subunit E'
Carbohydrate metabolism	Glyoxylate and dicarboxylate metabolism	Ribulose-bisphosphate carboxylase small chain
Metabolism of terpenoids and polyketides	Geraniol degradation	E1.2.1.
Energy metabolism	Photosynthesis	Photosystem II CP43 chlorophyll apoprotein
Signal transduction	Wnt signaling pathway	Frizzled 6
Cell communication	Focal adhesion	Caveolin 3
Carbohydrate metabolism	Inositol phosphate metabolism	1-Phosphatidylinositol-3-phosphate 5-kinase
Xenobiotics biodegradation and metabolism	Nitrotoluene degradation	Sulfite reductase, dissimilatory-type alpha subunit
Cell communication	Focal adhesion	Integrin alpha 2B
Xenobiotics biodegradation and metabolism	Benzoate degradation	Muconate cycloisomerase
Energy metabolism	Oxidative phosphorylation	Quinol oxidase polypeptide II
Carbohydrate metabolism	Ascorbate and aldarate metabolism	2-Dehydro-3-deoxyglucarate aldolase
Nucleotide metabolism	Purine metabolism	Ribonucleoside-diphosphate reductase alpha chain
Cell communication	Gap junction	Adenylate cyclase 4
Energy metabolism	Methane metabolism	Coenzyme F420 hydrogenase delta subunit
Amino acid metabolism	Lysine degradation	Histone-lysine N-methyltransferase SETD8
Signaling molecules and interaction	Cytokine-cytokine receptor interaction	Tumor necrosis factor receptor superfamily member 21
Endocrine system	PPAR signaling pathway	Apolipoprotein C-III
Signaling molecules and interaction	Neuroactive ligand-receptor interaction	Glycine receptor beta
Metabolism of terpenoids and polyketides	Terpenoid backbone biosynthesis	Hydroxymethylglutaryl-CoA reductase (NADPH)
Signal transduction	Two-component system	Holo-ACP synthase
Xenobiotics biodegradation and metabolism	Aminobenzoate degradation	Arylesterase / paraoxonase
Translation	Ribosome	Large subunit ribosomal protein L13
Translation	Ribosome	Large subunit ribosomal protein L15
Membrane transport	Phosphotransferase system (PTS)	PTS system, D-glucosamine-specific IIC component
Amino acid metabolism	Lysine biosynthesis	Tetrahydrodipicolinate N-acetyltransferase
Carbohydrate metabolism	Pentose phosphate pathway	Transaldolase
Infectious diseases	Staphylococcus aureus infection	Bacitracin transport system permease protein
Signal transduction	Two-component system	Two-component system, CitB family, response regulator CitB
Carbohydrate metabolism	Citrate cycle (TCA cycle)	Succinate dehydrogenase (ubiquinone) membrane anchor subunit
Signal transduction	Two-component system	Citrate (pro-3S)-lyase ligase
